# Supplementary material for: Novel Cereblon‐Binding Immunomodulators Have Increased Potency Against Gammaherpesvirus‐ Associated Lymphomas In Vitro
Source: J Med Virol. 2025 Aug 6;97(8):e70537. doi: 10.1002/jmv.70537 (PMC13366447; doi:10.1002/jmv.70537)
Supplement: Supplementary file 3 — Supporting File 2 [file JMV-97-e70537-s002.xlsx]

## Sheet: Fig 1
Figure 1A												Figure 1B
ATP viability assays of PEL cell lines at 5 days post-treatment
BCBL-1, 5D
	Golc			Iber			Pom
Conc. (µM)	Expt 1	Expt 2	Expt 3	Expt 1	Expt 2	Expt 3	Expt 1	Expt 2	Expt 3			IC50s were obtained from individual experiments.
0	100	100	100	100	100	100	100	100	100										t.test
0.00015242	97	100	105	95	97	93	106	103	106				Golcadomide			avg	stddev		G vs P
0.00045725	95	106	103	93	95	95	103	107	114				Expt 1	Expt 2	Expt 3
0.00137174	95	104	104	93	101	94	108	109	115			BCBL-1	0.004409	0.003814	0.005353	0.00452533	0.000776067		0.00669372
0.00411523	52	29	68	92	103	87	107	113	117			BC-3	0.00292	0.002114	0.002371	0.00246833	0.000411721		0.0106883
0.0123457	15	7	16	92	94	99	112	112	120			JSC-1	0.003815	0.00436	0.007235	0.00513667	0.00183753		0.0061486
0.037037	10	5	10	59	52	77	110	111	119
0.111111	9	4	8	25	15	31	107	112	122				Iberdomide			avg	stddev		I vs P
0.333333	7	3	7	13	7	16	96	99	109				Expt 1	Expt 2	Expt 3
1	8	3	8	10	5	11	56	46	67			BCBL-1	0.05177	0.03956	0.07602	0.0557833	0.0185584		0.00671193
10	8	3	7	10	4	10	19	9	22			BC-3	0.0249	0.01719	0.0246	0.02223	0.00436734		0.01142
100	4	3	4	9	4	7	9	5	12			JSC-1	0.03653	0.1444	0.1507	0.110543	0.0641748		0.0031273
Figure 1A													Pomalidomide			avg	stddev
JSC-1, 5D													Expt 1	Expt 2	Expt 3
	Golc			Iber			Pom					BCBL-1	1.066	0.878	1.168	1.03733	0.14711
Conc. (µM)	Expt 1	Expt 2	Expt 3	Expt 1	Expt 2	Expt 3	Expt 1	Expt 2	Expt 3			BC-3	0.486	0.4306	0.6091	0.508567	0.0913647
0	100	100	100	100	100	100	100	100	100			JSC-1	1.011	1.314	1.265	1.19667	0.162648
0.00015242	89	105	99	99	109	101	82	100	94
0.00045725	95	115	96	111	110	99	95	99	91
0.00137174	101	124	123	100	122	103	100	99	93
0.00411523	30	68	77	119	136	121	101	104	91
0.0123457	19	40	41	108	145	143	101	102	102
0.037037	18	37	34	50	96	107	107	113	107
0.111111	17	34	35	32	70	66	124	128	132
0.333333	16	30	32	28	51	54	108	135	120
1	17	32	30	26	53	48	54	94	79
10	16	30	30	26	49	42	32	57	49
100	10	26	17	26	46	41	26	37	46
Figure 1A
BC-3, 5D
	Golc			Iber			Pom
Conc. (µM)	Expt 1	Expt 2	Expt 3	Expt 1	Expt 2	Expt 3	Expt 1	Expt 2	Expt 3
0	100	100	100	100	100	100	100	100	100
0.00015242	92	89	92	92	90	87	92	90	90
0.00045725	89	88	93	91	87	88	92	88	89
0.00137174	81	71	80	88	87	89	91	88	92
0.00411523	30	14	16	86	82	87	88	87	92
0.0123457	9	3	4	69	59	70	92	88	92
0.037037	6	2	3	35	21	31	89	86	92
0.111111	5	2	2	17	10	14	84	79	87
0.333333	5	1	2	15	7	9	56	53	66
1	3	1	1	13	6	9	30	23	31
10	3	1	1	15	8	10	17	9	12
100	2	1	1	12	5	6	13	6	7

## Sheet: Fig 2
Figure 2A												Figure 2B
ATP viability assays of PEL cell lines at 5 days post-treatment
Daudi, 5D
	Golc			Iber			Pom
Conc. (µM)	Expt 1	Expt 2	Expt 3	Expt 1	Expt 2	Expt 3	Expt 1	Expt 2	Expt 3			IC50s were obtained from individual experiments.
0	100	100	100	100	100	100	100	100	100										t.test
0.00015242	93	91	97	87	86	92	84	89	109				Golcadomide			avg	stddev		G vs P
0.00045725	87	82	95	83	87	93	83	95	106				Expt 1	Expt 2	Expt 3
0.00137174	38	26	40	90	85	95	82	92	107			Daudi	0.001127	0.0009097	0.001206	0.0010809	0.000153435		0.00338642
0.00411523	7	4	7	76	70	87	87	93	109			BL41+ve	0.02753	0.02874	0.02934	0.0285367	0.000921973
0.0123457	4	2	3	32	25	39	89	93	113			BL41-ve	0.8924	7.452	1.854	3.39947	3.54238
0.037037	3	2	2	15	9	14	85	91	116
0.111111	3	1	2	8	5	6	61	71	69				Iberdomide			avg	stddev		I vs P
0.333333	3	1	2	6	3	4	24	26	28				Expt 1	Expt 2	Expt 3
1	2	1	1	4	2	3	12	9	10			Daudi	0.009312	0.00753	0.01076	0.00920067	0.00161788		0.00349898
10	2	1	1	3	1	2	6	3	5			BL41+ve	5.486	5.096	5.491	5.35767	0.226624
100	2	1	2	3	1	2	5	3	5			BL41-ve		73.31	10.74	42.025	44.2437
Figure 2A													Pomalidomide			avg	stddev
Raji, 5D													Expt 1	Expt 2	Expt 3
	Golc			Iber			Pom					Daudi	0.182	0.2005	0.1639	0.182133	0.0183004
Conc. (µM)	Expt 1	Expt 2	Expt 3	Expt 1	Expt 2	Expt 3	Expt 1	Expt 2	Expt 3			BL41+ve		64.08		64.08
0	100	100	100	100	100	100	100	100	100			BL41-ve	18.91			18.91
0.00015242	102	110	115	98	105	91	93	95	93
0.00045725	103	101	114	98	105	94	92	95	88
0.00137174	106	101	109	99	102	93	93	92	91
0.00411523	100	101	106	96	95	91	86	91	92
0.0123457	101	101	116	97	96	94	92	89	91
0.037037	98	97	116	97	97	94	92	92	87
0.111111	90	96	113	98	100	95	84	90	89
0.333333	79	84	102	100	96	98	72	89	102
1	66	70	88	100	93	99	94	90	92
10	55	58	66	90	93	94	93	91	100
100	45	61	62	84	93	92	103	100	116
Figure 2A
BL41+, 5D
	Golc			Iber			Pom
Conc. (µM)	Expt 1	Expt 2	Expt 3	Expt 1	Expt 2	Expt 3	Expt 1	Expt 2	Expt 3
0	100	100	100	100	100	100	100	100	100
0.00015242	90	92	90	87	90	87	91	92	94
0.00045725	90	87	90	87	88	87	92	91	94
0.00137174	86	86	90	84	89	84	91	91	94
0.00411523	78	81	82	82	86	83	90	92	93
0.0123457	69	69	69	81	82	77	93	91	92
0.037037	37	38	39	73	79	70	89	89	87
0.111111	23	23	24	69	72	67	84	84	86
0.333333	20	18	19	62	68	66	79	77	79
1	16	15	16	58	61	60	73	71	75
10	14	12	12	48	42	44	67	62	69
50	8	10	9
100				34	28	37	55	46	58
Figure 2A
BL41-, 5D
	Golc			Iber			Pom
Conc. (µM)	1	2	3	1	2	3	1	2	3
0	100	100	100	100	100	100	100	100	100
0.00015242	104	93	91	103	84	96	112	104	94
0.00045725	101	87	91	108	84	99	118	109	92
0.00137174	98	86	86	103	85	90	121	111	91
0.00411523	89	84	76	105	87	87	118	108	93
0.0123457	74	78	63	94	87	83	119	107	94
0.037037	64	66	57	83	75	78	123	106	95
0.111111	55	65	57	77	66	80	121	103	94
0.333333	50	62	57	67	70	67	110	99	83
1	52	63	58	61	60	63	95	92	84
10	58	66	65	54	46	45	69	74	77
50	44	28	15
100				65	52	46	46	55	53

## Sheet: Fig 3
	Relative levels from nuclear lysates calculated over TBP
	Concentrations are in µM
	Fig 3A							Fig 3B							Fig 3C							Fig 3D
	JSC-1							BCBL-1							Daudi							BL41+ve
	Ikaros							Ikaros							Ikaros 48KD							Ikaros 48KD
		Expt 1	Expt 2	Expt 3	Average	StDev			Expt 1	Expt 2	Expt 3	Average	StDev			Expt 1	Expt 2	Expt 3	Average	StDev			Expt 1	Expt 2	Expt 3	Average	StDev
	DMSO	100	100	100	100	0		DMSO	100	100	100	100	0		DMSO	100	100		100	0		DMSO	100	100	100	100	0
	0.03 Golcadomide	18.9334	17.5002	29.4371	21.9569	6.51755		0.03 Golcadomide	46.7661	60.1495	16.7104	41.2086	22.2464		0.03 Golcadomide	18.8601	10.375		14.6176	5.99987		0.03 Golcadomide	62.0915	44.4351	25.6899	44.0721	18.2035
	0.3 Golcadomide	12.2654	-8.80838	23.8806	9.11254	16.571		0.3 Golcadomide	58.424	51.049	28.7982	46.0904	15.4228		0.3 Golcadomide	14.847	9.93151		12.3893	3.4758		0.3 Golcadomide	42.0051	69.8684	23.1092	44.9943	23.5225
	0.03 Iberdomide	35.7421		31.3755	33.5588	3.08765		0.03 Iberdomide	82.2152	179.424	79.1962	113.612	57.0151		0.03 Iberdomide	35.9881	20.5243		28.2562	10.9346		0.03 Iberdomide	110.232	138.509	93.8028	114.181	22.6131
	0.3 Iberdomide	10.1863	10.4004	17.2211	12.6026	4.00115		0.3 Iberdomide	64.9719	72.6349	30.5556	56.0541	22.4123		0.3 Iberdomide	24.7212	15.0685		19.8948	6.82547		0.3 Iberdomide		89.7159	66.0422	77.8791	16.7399
	0.03 Pomalidomide	86.2022	147.408	38.7466	90.7856	54.4754		0.03 Pomalidomide	108.309	106.361	58.6093	91.093	28.1486		0.03 Pomalidomide	172.47	91.6667		132.068	57.1363		0.03 Pomalidomide	175.879	137.063	94.0279	135.657	40.9439
	0.3 Pomalidomide	83.1171	59.3374	29.8145	57.423	26.7028		0.3 Pomalidomide	101.712	67.1017	40.5	69.7713	30.6933		0.3 Pomalidomide	50.1317	16.0768		33.1043	24.0805		0.3 Pomalidomide	150.752	106.244	104.783	120.593	26.1282
	IRF4							IRF4							Ikaros 55KD							Ikaros 55KD
		Expt 1	Expt 2	Expt 3	Average	StDev			Expt 1	Expt 2	Expt 3	Average	StDev			Expt 1	Expt 2	Expt 3	Average	StDev			Expt 1	Expt 2	Expt 3	Average	StDev
	DMSO	100	100	100	100	0		DMSO	100	100	100	100	0		DMSO	100	100		100	0		DMSO	100	100	100	100	0
	0.03 Golcadomide	21.7328	22.1569	15.2085	19.6994	3.895		0.03 Golcadomide	39.4047	39.8935	39.6913	39.6632	0.245626		0.03 Golcadomide	37.2996	39.3868		38.3432	1.47587		0.03 Golcadomide	55.7295	12.6581	26.0771	31.4882	22.0397
	0.3 Golcadomide	11.9961	18.2806	11.7069	13.9945	3.71464		0.3 Golcadomide	33.7588	30.9538	42.6053	35.7726	6.08117		0.3 Golcadomide	42.1795	30.428		36.3038	8.30954		0.3 Golcadomide	86.2317	21.6773	39.5892	49.1661	33.3257
	0.03 Iberdomide	38.336	49.9219	42.0912	43.4497	5.91121		0.03 Iberdomide	50.4659	58.0617	87.5464	65.358	19.5875		0.03 Iberdomide	60.1875	50.1811		55.1843	7.07556		0.03 Iberdomide	127.443	50.4744	59.2	79.039	42.1452
	0.3 Iberdomide	19.1086	30.5078	29.0845	26.2336	6.21135		0.3 Iberdomide	35.7952	52.7519	53.0821	47.2097	9.88665		0.3 Iberdomide	16.3424	43.2092		29.7758	18.9977		0.3 Iberdomide	104.251	37.4282	49.7608	63.8132	35.5585
	0.03 Pomalidomide	67.1822	94.7079	82.403	81.431	13.7886		0.03 Pomalidomide	72.4519	77.9194	116.859	89.0769	24.2152		0.03 Pomalidomide	58.5043	77.7562		68.1302	13.6131		0.03 Pomalidomide	139.748	82.7135	106.021	109.494	28.6755
	0.3 Pomalidomide	59.8237	54.2891	55.1254	56.4128	2.9834		0.3 Pomalidomide	46.9488	54.3986	65.2379	55.5285	9.19675		0.3 Pomalidomide	81.4386	77.3292		79.3839	2.90579		0.3 Pomalidomide	104.734	60.0843	59.6887	74.8357	25.8936
	cMyc							cMyc							cMyc							cMyc
		Expt 1	Expt 2	Expt 3	Average	StDev			Expt 1	Expt 2	Expt 3	Average	StDev			Expt 1	Expt 2	Expt 3	Average	StDev			Expt 1	Expt 2	Expt 3	Average	StDev
	DMSO	100	100	100	100	0		DMSO	100	100	100	100	0		DMSO	100	100		100	0		DMSO	100	100	100	100	0
	0.03 Golcadomide	41.9709	96.7089	46.4049	61.6949	30.404		0.03 Golcadomide	86.2303	101.086	84.4338	90.5834	9.13984		0.03 Golcadomide	91.1666	79.9483		85.5575	7.93253		0.03 Golcadomide	94.7931	105.806	108.834	103.144	7.38918
	0.3 Golcadomide	24.3804	60.076	49.8246	44.7603	18.3787		0.3 Golcadomide	70.5057	100.499	85.884	85.6297	14.9984		0.3 Golcadomide	71.1146	74.3842		72.7494	2.31195		0.3 Golcadomide	88.4756	96.8507	138.696	108.008	26.9051
	0.03 Iberdomide	42.289	67.8344	55.6139	55.2458	12.7767		0.03 Iberdomide	75.3495	162.304	99.7105	112.455	44.856		0.03 Iberdomide	59.1284	71.0039		65.0661	8.39727		0.03 Iberdomide	107.228	89.3652	94.5354	97.0427	9.1914
	0.3 Iberdomide	40.4021	69.5303	23.6826	44.5383	23.202		0.3 Iberdomide	75.83	85.1621	72.6737	77.8886	6.49374		0.3 Iberdomide	64.1779	71.6762		67.9271	5.30206		0.3 Iberdomide	97.4091	84.7505	101.932	94.6972	8.90589
	0.03 Pomalidomide	38.4363	99.246	27.1624	54.9482	38.7749		0.03 Pomalidomide	86.9281	106.188	96.2391	96.4516	9.63149		0.03 Pomalidomide	79.4291	89.4089		84.419	7.05675		0.03 Pomalidomide	110.547	94.1493	116.846	107.181	11.7167
	0.3 Pomalidomide	38.9669	92.3601	18.7195	50.0155	38.0432		0.3 Pomalidomide	67.4321	69.2896	58.9702	65.2306	5.5007		0.3 Pomalidomide	70.5616	84.2017		77.3816	9.64498		0.3 Pomalidomide	91.2396	64.0713	118.059	91.1234	26.9942

## Sheet: Fig 4
ATP viability data at 5 days post-treatment, normalized to DMSO control
Figure 4A	BCBL-1									Figure 4B	Daudi
	WT										WT
		Replicates										Replicates
	Conc. (µM)	Expt 1	Expt 2	Expt 3	Expt 4	Average	StDev				Conc. (µM)	Expt 1	Expt 2	Expt 3	Average	StDev
	0	100	100	100	100	100	0				0	100	100	100	100	0
Iber	0.01	105.995		100.296	90.0584	98.783	8.0751			Iber	0.01	53.4059	91.3243	115.081	86.6037	31.1073
	0.1	22.6935		20.739	16.4548	19.9624	3.19105				0.1	23.105	32.0203	23.7002	26.2751	4.98431
	1	6.55937		7.3202	6.78653	6.8887	0.390567				1	9.33861	10.6671	11.4291	10.4783	1.05795
Golc	0.01	5.35266	2.90245	6.44605	7.06591	5.44177	1.83507			Golc	0.01	6.218	7.8872	6.49536	6.86685	0.894461
	0.1	3.22659	3.59489	3.19751	4.29569	3.57867	0.511087				0.1	3.15053	4.37077	4.88365	4.13498	0.890293
	1	2.31213	2.65778	3.10568	4.01996	3.02389	0.739252				1	3.19568	4.17636	5.70229	4.35811	1.26315
	PomR										PomR
		Replicates						t.test (2-tailed)				Replicates					t.test (2-tailed)
	Conc. (µM)	Expt 1	Expt 2	Expt 3	Expt 4	Average	StDev	WT vs PomR			Conc. (µM)	Expt 1	Expt 2	Expt 3	Average	StDev	WT vs PomR
	0	100	100	100	100	100	0				0	100	100	100	100	0
Iber	0.01	117.806		102.989	108.096	109.63	7.52714	0.16433		Iber	0.01	106.141	103.136	86.338	98.5383	10.672	0.582987
	0.1	113.058		114.139	111.337	112.845	1.4136	4.61774e-05			0.1	113.853	126.095	82.5142	107.487	22.4769	0.0204738
	1	113.488		131.296	116.538	120.441	9.52409	0.00230355			1	141.178	173.71	76.9064	130.598	49.2616	0.0516872
Golc	0.01	116.574	90.224	113.51	106.534	106.71	11.7665	0.00033468		Golc	0.01	99.1478	102.429	82.8818	94.8197	10.4679	0.00445147
	0.1	98.5752	96.1827	114.682	102.336	102.944	8.22508	0.000148261			0.1	89.6147	100.793	59.4382	83.2821	21.3926	0.0233349
	1	87.4109	79.765	116.421	96.046	94.9107	15.8074	0.00134358			1	61.2274	79.2443	33.5788	58.0169	23.0014	0.0557348

## Sheet: Fig 5
Fold changes in surface markers after isotype subtraction and normalization to DMSO control
Fig 5A	BCBL-1								Fig 5E
ICAM-1										Fold change relative to Control
	Expt 1	Expt 2	Expt 3	Expt 4	Average	StDev				Expt 1	Expt 2	Expt 3	Expt 4	Average	StDev
DMSO	1	1	1	1	1	0			BCBL-1 + NaB	0.289828	0.341174	0.414631	0.633473	0.419777	0.151391
0.01µM G	1.4278	1.84073		1.47691	1.58181	0.225567			JSC-1 + TPA	0.551068	0.710149	0.81209		0.691102	0.131549
0.1 µM G	1.3657	1.87231	2.95851	1.46557	1.91552	0.729026
1 µM G	1.41597	1.79398	2.95851	1.43755	1.9015	0.725673
0.01µM I	1.34675	1.78383	1.26734	2.28793	1.67146	0.469541
0.1 µM I	1.25903	1.71349	1.38907	2.12095	1.62063	0.384414
1 µM I	1.23782	1.62182	1.40499	1.99817	1.5657	0.328387
1 µM P	1.34305	1.77357	1.41571	2.5	1.75808	0.529198
Fig 5B	JSC-1								Fig 5F
ICAM-1									BCBL-1 MHCI	Fold change relative to Control
	Expt 1	Expt 2	Expt 3	Expt 4	Average	StDev				Expt 1	Expt 2	Expt 3	Expt 4	Average	StDev
DMSO	1	1	1	1	1	0			NaB	1	1	1	1	1	0
0.01µM G	7.13333	6.58902	7.01585	3.99755	6.18394	1.47624			0.1 µM Golc+NaB	1.42491	2.23576	1.12001	2.43452	1.8038	0.631274
0.1 µM G	8.80417	7.26177	7.61752	4.22708	6.97763	1.94867			0.1 µM Iber+NaB	1.68807	1.96284	1.90848	2.3299	1.97232	0.266351
1 µM G		7.61113	7.7951	3.86551	6.42391	2.21755			1 µM Pom+NaB	1.25016	1.69467	2.04769	1.81323	1.70144	0.334706
0.01µM I	3.9266	3.13951	3.97948	2.56556	3.40279	0.677549
0.1 µM I	7.00229	5.51127	5.95684	3.5999	5.51757	1.42301
1 µM I	7.83084	6.19957	6.87236	3.86551	6.19207	1.68931			Fig 5F
1 µM P	6.11723	4.81155	5.29178	4.2	5.10514	0.809246			JSC-1 MHCI	Fold change relative to Control
										Expt 1	Expt 2	Expt 3	Average	StDev
Fig 5C	BCBL-1								TPA	1	1	1	1	0
B7-2									0.1 µM Golc+TPA	2.25667	1.14768	1.8819	1.76208	0.564119
	Expt 1	Expt 2	Expt 3	Expt 4	Average	StDev			0.1 µM Iber+TPA	1.99614	1.7953	2.41192	2.06779	0.31449
DMSO	1	1	1	1	0.857143	0.285714			1 µM Pom+TPA	1.10015	1.01424	1.82269	1.31236	0.444043
0.01µM G	3.074	4.75193		2.00644	2.78316	1.30028
0.1 µM G	3.4593	5.2515	8.36264	2.09546	4.29767	2.31947
1 µM G	3.45049	5.28326	8.63736	2.27477	4.40454	2.37683
0.01µM I	2.18744	2.6588	1.22751	1.67986	1.68916	0.692191			Fig 5G
0.1 µM I	2.91919	4.11803	1.67137	2.05524	2.36541	1.0632			ICAM-1 levels
1 µM I	2.8445	3.87554	1.92788	1.82231	2.29142	0.986857			WT
1 µM P	2.91919	4.59399	1.48047	2.1	2.46204	1.21655				Exp1	Exp2	Exp3	Exp4	Average	StDev
									DMSO	1	1	1	1	1	0
Fig 5D	JSC-1								Golc (0.1µM)	3	1.9	1.4	1.46557	1.94139	0.739791
B7-2									Iber (0.1µM)	1.7	1.3	1.4	2.12095	1.63024	0.368662
	Expt 1	Expt 2	Expt 3	Expt 4	Average	StDev			Pom (1uM)	1.8	1.3	1.4	2.5	1.75	0.544671
DMSO	1	1	1	1	1	0
0.01µM G	19.8605	4.24441	21.2826	4.18502	12.3931	9.46149			PomR
0.1 µM G	36.3488	6.59223	31.4008	4.70021	19.7605	16.4407				Exp1	Exp2	Exp3	Exp4	Average	StDev
1 µM G		6.82155	37.1347	4.0093	15.9885	18.367			DMSO	1	1	1	1	1	0
0.01µM I	4.40784	1.88723	6.01983	2.46085	3.69394	1.88893			Golc (0.1µM)	1.013	1.3373	1.50444	1.23652	1.27282	0.205448
0.1 µM I	10.5549	3.60537	17.3826	3.75063	8.82338	6.56302			Iber (0.1µM)	0.984444	0.957482	1.20215	0.995715	1.03495	0.112619
1 µM I	19.5569	4.47359	21.1653	4.61048	12.4516	9.15687			Pom (1uM)	1.027	1.01744	1	1.09237	1.0342	0.0403572
1 µM P	9.31078	3.29821	12.9223	2.7	7.05783	4.91913
									Fig 5G
									B7-2 levels
									WT
										Exp1	Exp2	Exp3	Exp4	Average	StDev
									DMSO	1	1	1	1	1	0
									Golc (0.1µM)	8.4	5.3	3.5	2.09546	4.82387	2.72104
									Iber (0.1µM)	4.1	2.9	1.7	2.05524	2.68881	1.06696
									Pom (1uM)	4.6	2.9	1.5	2.1	2.775	1.34505
									PomR
										Exp1	Exp2	Exp3	Exp4	Average	StDev
									DMSO	1	1	1	1	1	0
									Golc (0.1µM)	1.10192	1.32557	1.21038	1.42155	1.26485	0.138751
									Iber (0.1µM)	0.978862	0.917724	1.0324	0.95886	0.971962	0.0476587
									Pom (1uM)	1.19733	0.975278	0.922107	1.00944	1.02604	0.119713

## Sheet: Fig 6
Fold changes in surface markers after isotype subtraction and normalization to DMSO control
Fig 6A	Daudi								Fig 6B	Daudi
ICAM-1									B7-2
	Expt 1	Expt 2	Expt 3	Average	StDev	t test (DMSO vs CBI)				Expt 1	Expt 2	Expt 3	Average	StDev	t test (DMSO vs CBI)
DMSO	1	1	1	1	0				DMSO	1	1	1	1	0
0.01 µM G	1.51789	1.39525	1.42565	1.44626	0.0638692	0.00675861			0.01 µM G	2.90325	2.67181	2.68198	2.75235	0.130787	0.00185165
0.1 µM G	1.46665	1.36797	1.38388	1.40617	0.0529858	0.0056249			0.1 µM G	2.97591	2.85744	2.77044	2.86793	0.103136	0.00101465
1 µM G	1.45947	1.38497	1.3333	1.39258	0.0634323	0.00859054			1 µM G	3.04283	2.75283	2.81216	2.86927	0.153203	0.00223158
0.01 µM I	1.3998	1.39182	1.3103	1.36731	0.0495334	0.00600744			0.01 µM I	1.81433	1.90285	1.61137	1.77618	0.149439	0.0121315
0.1 µM I	1.56318	1.50974	1.50913	1.52735	0.031032	0.00115226			0.1 µM I	2.47073	2.38764	2.25002	2.36946	0.111476	0.00220144
1 µM I	1.4994	1.49495	1.4759	1.49008	0.0124809	0.000216116			1 µM I	2.63575	2.54177	2.37809	2.51854	0.130391	0.00244864
1 µM P	1.55932	1.46941	1.52034	1.46661	0.106076	0.00309401			1 µM P	2.40387	2.19221	2.11766	2.14648	0.219395	0.00186994
Fig 6A	Raji								Fig 6B	Raji
ICAM-1									B7-2
	Expt 1	Expt 2	Expt 3	Average	StDev	t test (DMSO vs CBI)				Expt 1	Expt 2	Expt 3	Average	StDev	t test (DMSO vs CBI)
DMSO	1	1	1	1	0				DMSO	1	1	1	1	0
0.01 µM G	1.71344	2.07344	1.9465	1.91113	0.182592	0.0131241			0.01 µM G	1.78477	1.91629	1.83429	1.84511	0.0664215	0.0020527
0.1 µM G	2.51999	2.03019	2.77523	2.4418	0.378626	0.0222238			0.1 µM G	2.29396	1.80367	2.36033	2.15265	0.304044	0.0224159
1 µM G	3.34519	3.00809	4.15384	3.50237	0.58883	0.0179609			1 µM G	2.66695	2.46577	3.188	2.77357	0.372735	0.0144051
0.01 µM I	1.32024	1.08086	1.2016	1.2009	0.119693	0.100756			0.01 µM I	1.39273	1.14357	1.22866	1.25499	0.126649	0.0733056
0.1 µM I	1.48212	1.27584	1.44844	1.40213	0.110661	0.0243254			0.1 µM I	1.55318	1.36449	1.41847	1.44538	0.097181	0.0155021
1 µM I	1.70426	1.27584	1.67923	1.55311	0.24045	0.0576054			1 µM I	1.78477	1.29747	1.57915	1.5538	0.244637	0.0593168
1 µM P	1.38949	1.17642	1.44844	1.33812	0.143098	0.05484			1 µM P	1.47295	1.23364	1.43889	1.38183	0.129456	0.0362463
Fig 6A	BL41 (EBV+)								Fig 6B	BL41 (EBV+)
ICAM-1									B7-2
	Expt 1	Expt 2	Expt 3	Average	StDev	t test (DMSO vs CBI)				Expt 1	Expt 2	Expt 3	Average	StDev	t test (DMSO vs CBI)
DMSO	1	1	1	1	0				DMSO	1	1	1	1	0
0.01 µM G	2.7978	2.52032	2.28365	2.53393	0.257345	0.00925212			0.01 µM G	2.05389	2.06247	2.14721	2.08786	0.0515808	0.000748552
0.1 µM G	3.58608	3.54626	3.1463	3.42621	0.243225	0.0033332			0.1 µM G	2.51981	2.81503	3.11364	2.81616	0.296913	0.00879171
1 µM G	3.91972	3.92173	3.46356	3.76834	0.263945	0.00301646			1 µM G	2.76708	3.09776	3.62289	3.16258	0.43157	0.0130165
0.01 µM I	1.62435	1.5757	1.44657	1.54887	0.0918761	0.00921106			0.01 µM I	1.3537	1.21283	1.46037	1.3423	0.124162	0.0411677
0.1 µM I	2.08234	1.93158	1.80675	1.94022	0.137996	0.00710402			0.1 µM I	1.44706	1.34588	1.7138	1.50225	0.190063	0.0445684
1 µM I	2.26137	2.16898	2.16658	2.19898	0.0540447	0.000676583			1 µM I	1.72191	1.59789	2.18296	1.83425	0.308291	0.0426307
1 µM P	2.09247	1.92669	1.77945	1.93287	0.156598	0.00926284			1 µM P	1.59582	1.57138	1.8127	1.65997	0.132835	0.0132365
Fig 6C									Fig 6D
ICAM-1 levels									B7-2 levels
WT									WT
	Exp1	Exp2	Exp3	Average	StDev					Exp1	Exp2	Exp3	Average	StDev
DMSO	1	1	1	1	0				DMSO	1	1	1	1	0
Golc (0.1µM)	1.46665	1.36797	1.38388	1.40617	0.0529858				Golc (0.1µM)	2.97591	2.85744	2.77044	2.86793	0.103136
Iber (0.1µM)	1.56318	1.50974	1.50913	1.52735	0.031032				Iber (0.1µM)	2.47073	2.38764	2.25002	2.36946	0.111476
Pom (1uM)	1.55932	1.46941	1.52034	1.51636	0.0450844				Pom (1uM)	2.40387	2.19221	2.11766	2.23791	0.148479
PomR									PomR
	Exp1	Exp2	Exp3	Average	StDev	t-test (PomR vs WT)				Exp1	Exp2	Exp3	Average	StDev	t-test (PomR vs WT)
DMSO	1	1	1	1	0				DMSO	1	1	1	1	0
Golc (0.1µM)	1.24538	1.25408	1.2184	1.23929	0.0186065	0.0222092			Golc (0.1µM)	1.23015	1.38816	1.35373	1.32401	0.0830906	4.97427e-05
Iber (0.1µM)	1.02984	1.12021	1.10004	1.08336	0.0474341	0.000410639			Iber (0.1µM)	1.20737	1.19506	1.20949	1.20397	0.00778812	0.00291969
Pom (1uM)	1.09605	1.05269	1.04886	1.06587	0.0262078	0.000442693			Pom (1uM)	1.16733	1.07912	1.08769	1.11138	0.048644	0.00293414

## Sheet: Fig 7
Data represent fold change in RLU over DMSO treated target cells
Fig 7A
BCBL-1
	Expt 1	Expt 2	Expt 3	Expt 4	Average	StDev	t.test (DMSO vs CBI)
DMSO	1	1	1	1	1	0
0.1 Golc	2.8	4.6	2.6	3.4	3.35	0.9	0.0136569
0.1 Iber	2.6	3.3	2.1	2.6	2.65	0.493288	0.00681326
1 Pom	2.9	4.8	1.9	2.5	3.025	1.25266	0.048102
Fig 7A
JSC-1
	Expt 1	Expt 2	Expt 3	Expt 4	Average	StDev	t.test (DMSO vs CBI)
DMSO	1	1	1	1	1	0
0.1 Golc	4.6	3.7	2.9	3.3	3.625	0.727438	0.00548467
0.1 Iber	2.4	2.6	2.1	2	2.275	0.275379	0.00266502
1 Pom	3.5	2.6	2.3	1.8	2.55	0.714143	0.0225642
Fig 7B
Daudi
	Expt 1	Expt 2	Expt 3	Expt 4	Average	StDev	t.test (DMSO vs CBI)
DMSO	1	1	1	1	1	0
0.1 Golc	2.9	3.4	3.2	2.2	2.925	0.525198	0.00524449
0.1 Iber	2.2	4	2.5	2.1	2.7	0.883176	0.0309457
1 Pom	2.1	3.3	2.1	1.9	2.35	0.640312	0.0243746
Fig 7B
Raji
	Expt 1	Expt 2	Expt 3	Expt 4	Average	StDev	t.test (DMSO vs CBI)
DMSO	1	1	1	1	1	0
0.1 Golc	1.5	1.6	2.2	2.3	1.9	0.408248	0.0216435
0.1 Iber	1.2	1.3	1.5	1.4	1.35	0.129099	0.0123076
1 Pom	1	1.4	1.6	1.6	1.4	0.282843	0.0662756
Fig 7B
BL41+
	Expt 1	Expt 2	Expt 3	Average	StDev	t.test (DMSO vs CBI)
DMSO	1	1	1	1	0
0.1 Golc	5.7	5.6	6.7	6	0.608276	0.00489712
0.1 Iber	2.2	2.9	2.9	2.66667	0.404145	0.019042
1 Pom	2.2	3	3.3	2.83333	0.568624	0.0306018
Fig 7B
BL41-
	Expt 1	Expt 2	Expt 3	Average	StDev	t.test (DMSO vs CBI)
DMSO	1	1	1	1	0
0.1 Golc	1.2	2.2	1.8	1.73333	0.503322	0.127643
0.1 Iber	1	1.8	1.5	1.43333	0.404145	0.204413
1 Pom	1.6	1.9	1.3	1.6	0.3	0.0741799

## Sheet: Fig S1
Figure S1A
ATP viability assays of PEL cell lines at 5 days post-treatment												Figure S1B
BC-1, 5D
	Golc			Iber			Pom
µM	Expt 1	Expt 2	Expt 3	Expt 1	Expt 2	Expt 3	Expt 1	Expt 2	Expt 3			IC50s were obtained from individual experiments.
0	100	100	100	100	100	100	100	100	100			Values were removed from unstable curves or from expts where IC50 could not be achieved
0.00015242	96	93	97	93	89	91	94	91	93				Golcadomide			avg	stddev
0.00045725	98	91	101	95	90	93	93	91	94				Expt 1	Expt 2	Expt 3
0.00137174	105	95	103	99	94	95	93	93	94			BC-1	0.07899	0.01004	0.02827	0.0391	0.035728
0.00411523	107	79	101	103	95	102	95	94	94			BC-2	0.01191	0.009751		0.0108305	0.00152664
0.0123457	81	39	70	110	93	103	98	94	97
0.037037	59	20	46	113	87	104	100	96	99
0.111111	51	15	37	107	67	98	105	99	108				Iberdomide			avg	stddev
0.333333	50	15	33	94	49	84	115	102	109				Expt 1	Expt 2	Expt 3
1	45	13	33	88	39	74	111	93	106			BC-1	46.13	0.4425	11.59	19.3875	23.821
10	46	12	34	70	24	55	96	60	88			BC-2	0.8373	0.3638		0.60055	0.334815
100	18	7	16	45	13	31	86	39	71
													Pomalidomide			avg	stddev
BC-2, 5D													Expt 1	Expt 2	Expt 3
	Golc			Iber			Pom					BC-1		18.15		18.15
µM	Expt 1	Expt 2	Expt 3	Expt 1	Expt 2	Expt 3	Expt 1	Expt 2	Expt 3			BC-2		12.78		12.78
0	100	100		100	100		100	100
0.00015242	97	94		96	97		96	105
0.00045725	98	92		96	99		96	107
0.00137174	103	92		100	103		99	107
0.00411523	100	83		102	102		99	109
0.0123457	47	37		104	104		101	109
0.037037	31	23		100	93		104	110
0.111111	26	18		79	71		109	109
0.333333	24	18		61	53		109	105
1	22	17		51	46		92	91
10	23	18		45	41		57	56
100	17	15		46	44		52	50

## Sheet: Fig S2
Viability (live cells as a % of total cells) at 2 days post-treatment, normalized to DMSO control
Figure S4A										Figure S4B
BCBL-1										Daudi
		Replicates										Replicates
	Conc. (µM)	Expt 1	Expt 2	Expt 3	Average	StDev					Conc. (µM)	Expt 1	Expt 2	Expt 3	Average	StDev
	0	100	100	100	100	0					0	100	100	100	100	0
Golc	0.01	89.3	98.4	100.1	95.9333	5.80718				Golc	0.01	95.5	82.6	94.7	90.9333	7.22795
	0.1	90.7	101.2	96.4	96.1	5.25642					0.1	93.9	81.4	87.9	87.7333	6.25167
	1	88.3	103.2	101.4	97.6333	8.13286					1	88.2	76.4	86.2	83.6	6.31506
Iber	0.01	90.7	102.7	101.7	98.3667	6.65833				Iber	0.01	97.3	92.7	96.6	95.5333	2.47857
	0.1	90.6	101.3	97.9	96.6	5.46717					0.1	97.8	85	96.5	93.1	7.04486
	1	98.1	100.1	107.9	102.033	5.17816					1	103.1	93.3	97.1	97.8333	4.94099
Pom	1	96.2	97.2	100.1	97.8333	2.02567				Pom	1	101.2	95.8	99.2	98.7333	2.73008
JSC-1										Raji
		Replicates										Replicates
	Conc. (µM)	Expt 1	Expt 2	Expt 3	Average	StDev					Conc. (µM)	Expt 1	Expt 2	Expt 3	Average	StDev
	0	100	100	100	100	0					0	100	100	100	100	0
Golc	0.01	104.3	89.3	95	96.2	7.57166				Golc	0.01	95.5	94.9	101	97.1333	3.36204
	0.1	93.5	89.7	94.3	92.5	2.45764					0.1	93.9	85.3	99.8	93	7.29178
	1	104.3	90.3	98.6	97.7333	7.04012					1	88.2	85.9	101.5	91.8667	8.4216
Iber	0.01	93.8	102.1	104	99.9667	5.42433				Iber	0.01	97.3	97.9	107.2	100.8	5.55068
	0.1	90	102.5	101.8	98.1	7.02353					0.1	97.8	99.1	106.2	101.033	4.52143
	1	88.9	106.5	105.4	100.267	9.85918					1	103.1	98.2	98.3	99.8667	2.8006
Pom	1	105	99	100.8	101.6	3.07896				Pom	1	101.2	99.6	97.6	99.4667	1.8037
										BL41+
												Replicates
											Conc. (µM)	Expt 1	Expt 2	Expt 3	Average	StDev
											0	100	100	100	100	0
										Golc	0.01	99	96.9	98.4	98.1	1.08167
											0.1	93.4	97.2	101.1	97.2333	3.85011
											1	93.1	93.7	98	94.9333	2.6727
										Iber	0.01	101.5	96.4	98.7	98.8667	2.55408
											0.1	101.3	98.2	99.8	99.7667	1.55027
											1	99.4	100.9	96.5	98.9333	2.23681
										Pom	1	93.5	93.8	102.5	96.6	5.11175

## Sheet: Fig S3
ATP viability data at 5 days post-treatment, normalized to DMSO control
Figure S3A	BCBL-1									Figure S3B	Daudi
	WT										WT
		Replicates										Replicates
	Conc. (µM)	Expt 1	Expt 2	Expt 3	Expt 4	Average	StDev				Conc. (µM)	Expt 1	Expt 2	Expt 3	Expt 4	Average	StDev
	0	100	100	100	100	100	0				0	100	100	100		100	0
Pom	0.01	145	128.466	97.9641	96.1917	116.906	23.8803			Pom	0.01	92.2305	87.5785	110.362		96.7236	12.0379
	0.1	135.22	129.367	99.4603	98.2718	115.58	19.4527				0.1	90.5934	90.6882	115.485		98.9223	14.3441
	1	59.1241	44.4286	52.8244	59.4023	53.9448	7.0338				1	50.9187	37.7515	51.3803		46.6835	7.73876
	PomR										PomR
		Replicates						t.test (2-tailed)				Replicates						t.test (2-tailed)
	Conc. (µM)	Expt 1	Expt 2	Expt 3	Expt 4	Average	StDev	WT vs PomR			Conc. (µM)	Expt 1	Expt 2	Expt 3	Expt 4	Average	StDev	WT vs PomR
	0	100	100	100	100	100	0				0	100	100	100		100	0
Pom	0.01	97.7088	93.4158	102.026	101.846	98.7492	4.07662	0.225967		Pom	0.01	101.645	96.0559	89.9561		95.8858	5.84643	0.920731
	0.1	92.6094	103.812	105.868	100.948	100.809	5.82711	0.228392			0.1	111.602	115.978	85.183		104.255	16.6607	0.696455
	1	102.358	109.719	121.436	119.26	113.193	8.83572	6.0218e-05			1	132.709	159.961	80.0326		124.234	40.6325	0.0757624

[truncated: 6 more sheets: Fig S4, Fig S5, Fig S6, Fig S7, Fig S8, Fig S9]
